# Supplementary material for: When MINMOD Artifactually Interprets Strong Insulin Secretion as Weak Insulin Action
Source: Front Physiol. 2021 Apr 22;12:601894. doi: 10.3389/fphys.2021.601894 (PMC8100339; doi:10.3389/fphys.2021.601894)
Supplement: Supplementary file 1 [file Data_Sheet_1.zip]

Archive with 5 entries (4 files):
- Supplementary Material - Equations V3.pdf
- __MACOSX/
- __MACOSX/._Supplementary Material - Equations V3.pdf
- Supplementary Material - Matlab Code.zip
- Supplementary Material - XPP Code.zip
