# Supplementary material for: When MINMOD Artifactually Interprets Strong Insulin Secretion as Weak Insulin Action
Source: Front Physiol. 2021 Apr 22;12:601894. doi: 10.3389/fphys.2021.601894 (PMC8100339; doi:10.3389/fphys.2021.601894)
Supplement: Supplementary file 2 [file Data_Sheet_2.ZIP]

Archive with 26 entries (23 files):
- Frontier_matlab/
- Frontier_matlab/FIG2.m
- __MACOSX/
- __MACOSX/Frontier_matlab/
- __MACOSX/Frontier_matlab/._FIG2.m
- Frontier_matlab/FIG3.m
- __MACOSX/Frontier_matlab/._FIG3.m
- Frontier_matlab/FIG3_sim.m
- __MACOSX/Frontier_matlab/._FIG3_sim.m
- Frontier_matlab/FIG4.m
- __MACOSX/Frontier_matlab/._FIG4.m
- Frontier_matlab/FIG5.m
- __MACOSX/Frontier_matlab/._FIG5.m
- Frontier_matlab/FIG5_sim.m
- __MACOSX/Frontier_matlab/._FIG5_sim.m
- Frontier_matlab/FIG6.m
- __MACOSX/Frontier_matlab/._FIG6.m
- Frontier_matlab/FIG7.m
- __MACOSX/Frontier_matlab/._FIG7.m
- Frontier_matlab/FIG7_sim.m
- __MACOSX/Frontier_matlab/._FIG7_sim.m
- Frontier_matlab/FIG8.m
- __MACOSX/Frontier_matlab/._FIG8.m
- Frontier_matlab/IVGTT_ode.m
- __MACOSX/Frontier_matlab/._IVGTT_ode.m
- __MACOSX/._Frontier_matlab
