# Supplementary material for: When MINMOD Artifactually Interprets Strong Insulin Secretion as Weak Insulin Action
Source: Front Physiol. 2021 Apr 22;12:601894. doi: 10.3389/fphys.2021.601894 (PMC8100339; doi:10.3389/fphys.2021.601894)
Supplement: Supplementary file 2 [file Data_Sheet_2.ZIP › Frontier_matlab/FIG7.m]

%%%%% plot FIG3 from estimated MINMOD

input_si=[1.3888 2.7776 4.1664 5.5552];  % input si, si=input_si*6.944 for unit conversion
Control_clamp_si=[0.063 0.103 0.1427 0.1814 ];% from Iclamp sim
Large_sigma_clamp_si=[0.05833695 0.09814239  0.1365  0.17472952];% from Iclamp sim


fs=12;
fs2=8;
fn='arial';
lw=1.5;
lw2=1.5;
lw3=0.75;
%%%%%%%%
fs10=10;
fpan=10;
t_f=60;

scatter(input_si,Control_clamp_si,'o', 'k', 'linewidth',lw)
hold('on')
scatter(input_si,Large_sigma_clamp_si, 'r', 'linewidth',lw)

lh=legend('Control','Large sigma','location','northwest');
set(lh,'FontSize',8); 
legend('boxoff');
xlabel('Input {S_I} (10^{-4}ml/\muU/min)','fontsize', fs, 'fontname',fn);
ylabel('Clamp S_I(mg/kg/\muU/ml/min)','fontsize', fs, 'fontname',fn);
axis ([0 8 0 0.2])
