# Supplementary material for: When MINMOD Artifactually Interprets Strong Insulin Secretion as Weak Insulin Action
Source: Front Physiol. 2021 Apr 22;12:601894. doi: 10.3389/fphys.2021.601894 (PMC8100339; doi:10.3389/fphys.2021.601894)
Supplement: Supplementary file 2 [file Data_Sheet_2.ZIP › Frontier_matlab/IVGTT_ode.m]

% Authors' comments on units for the purpose of convenient simulations: 1. tau_b, tau_gamma, tau_sigma, tau_si, and tau_hepasi:
%                             In the values of the codes, the units are day. In the equations, the units are converted into minutes divided by unit_con=0.0006944
%                            2. Si: In the value of the code, the unit is 1440*ml/microU/min. In the figures and supplementary tables, the unit is converted with 10000*ml/microU/min.

function [dydt] = IVGTT_ode(t, y, p)
       


        % System parameters
       
       %  Eg0=17;  
         BV=7200; unit_con=0.0006944;k=0.4861;

       % X component
        p2=720;

        % Define metabolic rate M and Insulin secretion rate ISR
        Mmax=1; alpha_M=150; kM=2;
        M = Mmax.*y(1).^kM./(alpha_M.^kM + y(1).^kM);
        
        alpha_ISR=1.2; 
        kISR=2;

        
          ts=60;
           % Define exocytosis
            % Glucose Amplifying factor
        
       % GF_bar=0.02;  GF_b=0.002;
        kGF=30; alpha_GF=260; shGF=-89;

        GF=p.GF_bar.*(y(1)-shGF).^kGF./(alpha_GF.^kGF + (y(1)-shGF).^kGF) + p.GF_b;

        ca_bar=2; kca=4; alpha_ca=0.62; ca_b=0.07; 
       
        ci=ca_bar.*(M + y(5)).^kca./(alpha_ca.^kca + (M + y(5)).^kca) + ca_b;
        
               
        k1=20; km1=100; r1=0.6; rm1=1; rm2=0.001;
        %r20=0.006; 
      
        
        r30=2; rm3=0.0001; u1=2000; u2=3; u3=0.02; Kp2=2.3;

        r2 = p.r20.*ci./(ci + Kp2);
        
         
        
        % Define Microdoman Ca2+
        cmd_factor=150; cmd_b=0.0635; cik=4; cialpha=1;
        cmd=cmd_factor.*ci.^cik./(cialpha.^cik+ci.^cik) + cmd_b;

      
      
       
        r3 = y(6).*GF.*r30.*ci./(ci + Kp2);

        %%%%%%%%
       N1_C=km1./(3.*k1.*cmd + rm1);
       N1_D=r1./(3.*k1.*cmd + rm1);

       N2_E=3.*k1.*cmd./(2.*k1.*cmd + km1);
       N2_F=2.*km1./(2.*k1.*cmd + km1);

       N3_L=2.*k1.*cmd./(2.*km1+k1.*cmd);
       N3_N=3.*km1./(2.*km1+k1.*cmd);

      %%%%%% fast-slow analysis by considering N6 and N5 slow and all other fast.
      CN4=(k1.*cmd./(3.*km1 +u1));
      CN3=N3_L./(1-N3_N.*CN4);
      CN2=N2_E./(1-N2_F.*CN3);
      CN1=N1_D./(1-N1_C.*CN2);

      

      N1=CN1.*y(9);
      N2=CN2.*N1;
      N3=CN3.*N2;
      N4=CN4.*N3;
      NF=u1.*N4./u2;
      NR=(u2./u3).*NF;
      

        
        
          %###### Build b dynamics  and Define Proliferation rate P(ISR) and Apoptosis A(M)
         
         ISR=ts.*9.*(u3.*NR);
         Pmax=4.55; kP=4; alpha_P=41.77;
         P=Pmax.*ISR.^kP./(alpha_P.^kP + ISR.^kP);

         Amax=3.11; alpha_A=0.44; kA=6; A_b=0.8;
         A=Amax.*M.^kA./(alpha_A.^kA + M.^kA) + A_b;
         

        %###### Build gamma dynamics
        Gs=100;
        G_bar=0.4; Gn=5; Gshft=0.2;
        G_inf=G_bar./(1+ exp(-(y(1)-Gs)./Gn)) - Gshft;
        gamma_inf=G_inf;
        tau_g=2.14;

         %###### Build sigma dynamics
         sigma_Gsh=35;
         M_Gsh = Mmax.*(y(1)-sigma_Gsh).^kM./(alpha_M^kM + (y(1)-sigma_Gsh).^kM);
         %before rescaling unit  
         %par  ISRI_bar=400,ISRI_s=0.1,ISRI_n=0.1, ISRI_k=1, sigma_b=5 
         %rescaled by ISRI_bar=400--->1.4 and sigma_b=5---->5/285.7=0.0175. This scale factor=400/1.4=285.7 ai in paper2.
         ISRI_bar=1.4; 
         ISRI_s=0.1; ISRI_n=0.1; ISRI_k=1; sigma_b=0.0175;
         sigma_ISRI=ISRI_bar./(1+ ISRI_k.*exp(-(ISR-ISRI_s)./ISRI_n));

         MI_bar=1; MI_k=0.2; MI_s=0.2; MI_n=0.02;
         sigma_MI= 1 - MI_bar./(1 + MI_k.*exp(-(M_Gsh-MI_s)./MI_n));
         sigma_inf=sigma_MI.*sigma_ISRI + sigma_b; 
        

       %meal Flux
       mealbar=11.055; 
       period=360;
       nspike=3;
       active=nspike*period;
       rest=360;
       bperiod=active + rest; 

      mhill_k=4; mh_alpha=40; ita=0.3; mu=-0.015;
      
     burstenv=( (mod(t,bperiod)>0)-( mod(t,bperiod)>active) );
     mhill_fcn=mod(t,period).^mhill_k./(mh_alpha.^mhill_k +mod(t,period).^mhill_k);
     meal_rate= p.meal.*(mealbar.*(mhill_fcn).^ita.*exp(mu.*(mod(t,period))).*burstenv);

    %%%%


%%%%%%
      % OGTT Flux %% unit [BW]=kg, [V_bar]=dl
        V_bar=1.569; BW=75; t1=15; t2=120; t3=240;
        VG=V_bar.*BW;
        %a1=5; a2=3; a3=0; 
        a1=588.4;a2=353;a3=0;
        OGTT_flux0=((t>0)-(t>t1)).*t.*a1./t1 + ((t>t1)-(t>t2)).*((t-t2).*(a2-a1)./(t2-t1)+a2) + ((t>t2)-(t>t3)).*(t-t3).*(a3-a2)./(t3-t2);
        OGTT_rate=p.OGTT.*OGTT_flux0./VG;
        
     % IVGTT Flux      

       IVGTTbar=110320313; IVGTT_sh=0;
       IVGTT_a=1; IVGTT_b=-10; 
       IVGTT_sp=0;

      IVGTT_rate= p.IVGTT.*IVGTTbar./(BW.*VG).*(t-IVGTT_sh).^IVGTT_a.*exp(IVGTT_b.*(t-IVGTT_sp));
      %IVGTT_rate= p.IVGTT*IVGTTbar*(t-IVGTT_sh)^IVGTT_a*exp(IVGTT_b*(t-IVGTT_sp));

    % HGP model
      
      hepa_bar=15.443; hepa_k=0.27; hepa_b=-3.54277;
      hepa_max= hepa_bar./(hepa_k +y(7)) + hepa_b;
      
     alpha_max=6; alpha_k=0.4; alpha_b=-0.5;
     alpha_HGP= alpha_max./(alpha_k + y(7)) + alpha_b;

     HGP_b=0.104166;  
     HGP = hepa_max./(alpha_HGP + y(3).*y(8)) + HGP_b;
    
    % fixed slow variables
    tau_b=70000000;tau_sigma=24990000;tau_si=25000000;tau_hepasi=25000000;tar_hepasi=1;

     % ode system       

      dGdt = unit_con.*p.Ginj + HGP +meal_rate + OGTT_rate + IVGTT_rate - p.SG.*y(1) - p.IVGTT.*y(2).*y(1)*unit_con - (1 - p.IVGTT).*y(7).*y(3).*y(1).*unit_con;
      dXdt= -(y(2) - y(7).*(y(3)-p.Ib))./p2;
      dIdt = unit_con.*p.Iinj + y(4).*ISR./BV - k.*y(3);  
      dbdt = (P-A).*y(4)./(tau_b./unit_con);
      dgammadt = (gamma_inf - y(5))./(tau_g./unit_con);
      dsigmadt = (sigma_inf - y(6))./(tau_sigma./unit_con);
      dsidt=(-y(7) + p.tar_si)./(tau_si./unit_con);
      dhepasidt=(-y(8)+ tar_hepasi)./(tau_hepasi./unit_con);

      dN5dt = ts.*(rm1.*CN1.*y(9) - (r1 + rm2).*y(9) + r2.*y(10));
      dN6dt = ts.*(r3 + rm2.*y(9) - (rm3 + r2).*y(10));

      dydt = [dGdt; dXdt; dIdt; dbdt; dgammadt; dsigmadt; dsidt; dhepasidt; dN5dt; dN6dt];
