# Supplementary material for: When MINMOD Artifactually Interprets Strong Insulin Secretion as Weak Insulin Action
Source: Front Physiol. 2021 Apr 22;12:601894. doi: 10.3389/fphys.2021.601894 (PMC8100339; doi:10.3389/fphys.2021.601894)
Supplement: Supplementary file 3 [file Data_Sheet_3.ZIP]

Archive with 76 entries (73 files):
- Frontier_xpp/
- Frontier_xpp/FIG2_control.set
- __MACOSX/
- __MACOSX/Frontier_xpp/
- __MACOSX/Frontier_xpp/._FIG2_control.set
- Frontier_xpp/FIG2_Large_RRP.set
- __MACOSX/Frontier_xpp/._FIG2_Large_RRP.set
- Frontier_xpp/FIG3_control_1.set
- __MACOSX/Frontier_xpp/._FIG3_control_1.set
- Frontier_xpp/FIG3_control_2.set
- __MACOSX/Frontier_xpp/._FIG3_control_2.set
- Frontier_xpp/FIG3_control_3.set
- __MACOSX/Frontier_xpp/._FIG3_control_3.set
- Frontier_xpp/FIG3_control_4.set
- __MACOSX/Frontier_xpp/._FIG3_control_4.set
- Frontier_xpp/FIG3_Large_RRP_1.set
- __MACOSX/Frontier_xpp/._FIG3_Large_RRP_1.set
- Frontier_xpp/FIG3_Large_RRP_2.set
- __MACOSX/Frontier_xpp/._FIG3_Large_RRP_2.set
- Frontier_xpp/FIG3_Large_RRP_3.set
- __MACOSX/Frontier_xpp/._FIG3_Large_RRP_3.set
- Frontier_xpp/FIG3_Large_RRP_4.set
- __MACOSX/Frontier_xpp/._FIG3_Large_RRP_4.set
- Frontier_xpp/FIG4_control.set
- __MACOSX/Frontier_xpp/._FIG4_control.set
- Frontier_xpp/FIG4_Large_RRP.set
- __MACOSX/Frontier_xpp/._FIG4_Large_RRP.set
- Frontier_xpp/FIG5_control_1.set
- __MACOSX/Frontier_xpp/._FIG5_control_1.set
- Frontier_xpp/FIG5_control_2.set
- __MACOSX/Frontier_xpp/._FIG5_control_2.set
- Frontier_xpp/FIG5_control_3.set
- __MACOSX/Frontier_xpp/._FIG5_control_3.set
- Frontier_xpp/FIG5_control_4.set
- __MACOSX/Frontier_xpp/._FIG5_control_4.set
- Frontier_xpp/FIG5_Large_RRP_1.set
- __MACOSX/Frontier_xpp/._FIG5_Large_RRP_1.set
- Frontier_xpp/FIG5_Large_RRP_2.set
- __MACOSX/Frontier_xpp/._FIG5_Large_RRP_2.set
- Frontier_xpp/FIG5_Large_RRP_3.set
- __MACOSX/Frontier_xpp/._FIG5_Large_RRP_3.set
- Frontier_xpp/FIG5_Large_RRP_4.set
- __MACOSX/Frontier_xpp/._FIG5_Large_RRP_4.set
- Frontier_xpp/FIG6_control.set
- __MACOSX/Frontier_xpp/._FIG6_control.set
- Frontier_xpp/FIG6_strong_secretion.set
- __MACOSX/Frontier_xpp/._FIG6_strong_secretion.set
- Frontier_xpp/FIG6_very_strong_secretion.set
- __MACOSX/Frontier_xpp/._FIG6_very_strong_secretion.set
- Frontier_xpp/FIG7_control_1.set
- __MACOSX/Frontier_xpp/._FIG7_control_1.set
- Frontier_xpp/FIG7_control_2.set
- __MACOSX/Frontier_xpp/._FIG7_control_2.set
- Frontier_xpp/FIG7_control_3.set
- __MACOSX/Frontier_xpp/._FIG7_control_3.set
- Frontier_xpp/FIG7_control_4.set
- __MACOSX/Frontier_xpp/._FIG7_control_4.set
- Frontier_xpp/FIG7_Large_sigma_1.set
- __MACOSX/Frontier_xpp/._FIG7_Large_sigma_1.set
- Frontier_xpp/FIG7_Large_sigma_2.set
- __MACOSX/Frontier_xpp/._FIG7_Large_sigma_2.set
- Frontier_xpp/FIG7_Large_sigma_3.set
- __MACOSX/Frontier_xpp/._FIG7_Large_sigma_3.set
- Frontier_xpp/FIG7_Large_sigma_4.set
- __MACOSX/Frontier_xpp/._FIG7_Large_sigma_4.set
- Frontier_xpp/FIG8_control.set
- __MACOSX/Frontier_xpp/._FIG8_control.set
- Frontier_xpp/FIG8_Large_RRP.set
- __MACOSX/Frontier_xpp/._FIG8_Large_RRP.set
- Frontier_xpp/FIG8_strong_secretion.set
- __MACOSX/Frontier_xpp/._FIG8_strong_secretion.set
- Frontier_xpp/FIG8_very_strong_secretion.set
- __MACOSX/Frontier_xpp/._FIG8_very_strong_secretion.set
- Frontier_xpp/IVGTT.ode
- __MACOSX/Frontier_xpp/._IVGTT.ode
- __MACOSX/._Frontier_xpp
