# Supplementary material for: When MINMOD Artifactually Interprets Strong Insulin Secretion as Weak Insulin Action
Source: Front Physiol. 2021 Apr 22;12:601894. doi: 10.3389/fphys.2021.601894 (PMC8100339; doi:10.3389/fphys.2021.601894)
Supplement: Supplementary file 3 [file Data_Sheet_3.ZIP › Frontier_xpp/IVGTT.ode]

### Authors' comments on units for the purpose of convenient simulations: 1. tau_b, tau_gamma, tau_sigma, tau_si, and tau_hepasi:
###                             In the values of the codes, the units are day. In the equations, the units are converted into minutes divided by unit_con=0.0006944
###                             2. Si: In the value of the code, the unit is 1440*ml/microU/min. In the figures and supplementary tables, the unit is converted with 10000*ml/microU/min.

##### Add X to G equation
par Ib=4.5569, p2=720

###### System parameters

par Ginj=0, Iinj=0
par averG=0, GT=1440
par SG=0.0118, k=0.4861, BV=7200

###### Define metabolic rate M and Insulin secretion rate ISR
par Mmax=1, alpha_M=150, kM=2 
M = Mmax*G^kM/(alpha_M^kM + G^kM)

par alpha_ISR=1.2, kISR=2

###### Build b dynamics  and Define Proliferation rate P(ISR) and Apoptosis A(M)
par Pmax=4.55, kP=4, alpha_P=41.77
P=Pmax*ISR^kP/(alpha_P^kP + ISR^kP)

par Amax=3.11, alpha_A=0.44, kA=6, A_b=0.8
A=Amax*M^kA/(alpha_A^kA + M^kA) + A_b
par tau_b=7000

###### Build gamma dynamics

par G_bar=0.4, Gs=100, Gn=5, Gshft=0.2
G_inf=G_bar/(1+ exp(-(G-Gs)/Gn)) - Gshft
gamma_inf=G_inf
par tau_g=2.14

###### Build sigma dynamics
par sigma_Gsh=35
M_Gsh = Mmax*(G-sigma_Gsh)^kM/(alpha_M^kM + (G-sigma_Gsh)^kM)

#before rescaling unit  
#par  ISRI_bar=400,ISRI_s=0.1,ISRI_n=0.1, ISRI_k=1, sigma_b=5 

#rescaled by ISRI_bar=400--->1.4 and sigma_b=5---->5/285.7=0.0175. This scale factor=400/1.4=285.7 ai in paper2.
par  ISRI_bar=1.4,ISRI_s=0.1,ISRI_n=0.1, ISRI_k=1, sigma_b=0.0175 
sigma_ISRI=ISRI_bar/(1+ ISRI_k*exp(-(ISR-ISRI_s)/ISRI_n))

par MI_bar=1, MI_k=0.2, MI_s=0.2, MI_n=0.02
sigma_MI= 1 - MI_bar/(1 + MI_k*exp(-(M_Gsh-MI_s)/MI_n))
sigma_inf=sigma_MI*sigma_ISRI + sigma_b 
par tau_sigma=249.9

##### Enforced Insulin resistance parameters (Si)
par tau_Si=250, tar_Si=0.8

#### Turn on and off meal, OGTT, and IVGTT
par meal=1, OGTT=0, IVGTT=0


###### meal Flux
par thyp=30, tpulse=0, period=360
par nspike=3

active=nspike*period
par rest=360
bperiod=active + rest 

td = t-tpulse
burstenv = (heav(mod(td,bperiod)) - heav(mod(t,bperiod) - active) )
test_mod=mod(td,period)

par mealbar=11.055, mhill_k=4, mh_alpha=40, ita=0.3, mu=-0.015
mhill_fcn=mod(td,period)^mhill_k/(mh_alpha^mhill_k +mod(td,period)^mhill_k)


meal_rate= meal*(mealbar*(mhill_fcn)^ita*exp(mu*(mod(td,period)))*burstenv)

##### Glucose flux of OGTT 
par t1=15, t2=120, t3=240, a1=588.4, a2=353, a3=0 
OGTT_flux0=(heav(t)-heav(t-t1))*t*a1/t1 + (heav(t-t1)-heav(t-t2))*((t-t2)*(a2-a1)/(t2-t1) +a2) + (heav(t-t2)-heav(t-t3))*(t-t3)*(a3-a2)/(t3-t2)

# BW(kg):body weight, Vbar(dl/kg):density, VG(volume of distribution for glucose)=mass*density=BW*vbar=75kg*1.569dl/kg=117.675dl
par BW=75, Vbar=1.569
VG=BW*Vbar
OGTT_rate=OGTT*OGTT_flux0/VG


####IVGTT
par IVGTTbar=110320313, IVGTT_sh=0, IVGTT_a=1, IVGTT_b=-10, IVGTT_sp=0

IVGTT_rate= IVGTT*IVGTTbar/(BW*VG)*(t-IVGTT_sh)^IVGTT_a*exp(IVGTT_b*(t-IVGTT_sp))

### Combine HGP_max and hepa_max  and mutiply unit_con to HGP_max and HGP_b, HGP_max*hepa_max*unit_con ####

#### HGP_max*hepa_max*unit_con=35000*0.63537*(1/1440)

par hepa_bar=15.443, hepa_k=0.27, hepa_b=-3.54277
 hepa_max= hepa_bar/(hepa_k +Si) + hepa_b


### As of Aug. 16, 2018, To make a river, a new model: HGP= hapa_max(Si)/(alpha_max(Si) +hepaSi*I)
### lim HGP= hepa_max(Si)/alpha_max(Si), independent of hepaSi
### I-->0
### to be independent of Si, choose hepa_max=3*alpha_HGP 
### beause the orginal hepa_max is close to 3*alpha_HGP                                           

# Most updated hepa_max As os Aug. 16, 2018
#par hmax_aHGP=2.5
 
#hepa_max=hmax_aHGP*alpha_HGP


#### old alpha_HGP #####
#par alpha_max=7660.14, alpha_k=-21.7566, alpha_b=369.51
 #   alpha_HGP= alpha_max/(alpha_k+Si)  + alpha_b


#### New alpha_HGP ##### this is designed for nonzero of alpha_HGP asked from 
#### Columbia University
#par alpha_max=23.1238, alpha_k=1.88613, alpha_sh=1.5314, alpha_b=0.259228
#par alpha_k=1.88613, alpha_sh=1.5314, alpha_b=0.259228
#alpha_HGP= alpha_max*(Si-alpha_sh)^4/(alpha_k + (Si-alpha_sh)^4) + alpha_b
par HGP_b=0.104166

#### For monotonic deareasing HGP of limit, make a new model of alpha_HGP

#alpha_max2=17.8644, ajpha_k=0.713509, alpha_b=-7.37508
par alpha_max=6, alpha_k=0.4, alpha_b=-0.5
alpha_HGP= alpha_max/(alpha_k+ Si)  + alpha_b

### New HGP ##
HGP = hepa_max/(alpha_HGP + hepaSi*I) + HGP_b

## old HGP
#HGP = hepa_max/max( (alpha_HGP + I -hepaIR),epsilon) + HGP_b
#HGP = hepa_max/max( (alpha_HGP + I -hepaIR),epsilon) + HGP_b
par tar_hepaSi=1, tau_hepaSi=250
#par tar_amax=23.1238, tau_amax=250


# IC


Gmean(0)=0
G(0)=90.6803
X(0)=0
I(0)=4.5569
b(0)=1153.66
gamma(0)=-0.0278
#before rescaling
#sigma(0)=241.00
#scaled by 285.7 
sigma(0)=0.843 
Si(0)=0.8 
hepaSi(0)=1 
N5(0)=29.6535
N6(0)=195.5889

Gmean'=averG*G/GT 
G' = unit_con*Ginj + HGP + OGTT_rate + IVGTT_rate + meal_rate - SG*G - X*IVGTT*G*unit_con - (1-IVGTT)*I*G*unit_con*Si 
X' = -(X - Si*(I-Ib))/p2
I' = unit_con*Iinj + b*ISR/BV - k*I
b' = (P-A)*b/(tau_b/unit_con) 
gamma'=(gamma_inf - gamma)/(tau_g/unit_con)
sigma'=(sigma_inf - sigma)/(tau_sigma/unit_con) 
Si'=(-Si + tar_Si)/(tau_Si/unit_con)
hepaSi'=(-hepaSi+ tar_hepaSi)/(tau_hepaSi/unit_con)
#### Glucose Amplifying factor
#bofore rescaling sigma 
#par GF_bar=0.02, kGF=30, alpha_GF=260, shGF=-89, GF_b=0.002 

# mutiply scaling factor 400/1.4=285.7
par GF_bar=5.71, kGF=30, alpha_GF=260, shGF=-89, GF_b=0.57  
GF=(GF_bar*(G-shGF)^kGF/(alpha_GF^kGF + (G-shGF)^kGF)) + GF_b

#### Define a new Ca2+ as a function of M for sulfonylurea simulation As of March 19, 2105.

par ca_bar=2, kca=4, alpha_ca=0.62, ca_b=0.07
ci=ca_bar*(M + gamma)^kca/(alpha_ca^kca + (M + gamma)^kca) + ca_b


### Define Microdoman Ca2+
par cmd_factor=150, cmd_b=0.0635, cik=4, cialpha=1
Cmd=cmd_factor*ci^cik/(cialpha^cik+ci^cik) + cmd_b

#### Define exocytosis
par k1=20, km1=100, r1=0.6, rm1=1, r20=0.006, rm2=0.001
par r30=2, rm3=0.0001, u1=2000, u2=3, u3=0.02
par Kp2=2.3


r2 = r20*Ci/(Ci + Kp2)

par ts=60, unit_con=0.00069444


r3 = sigma*GF*r30*Ci/(Ci + Kp2)


##### setting all dynamic varibales of exo to be steady states to simplify exo model.

N1_C=km1/(3*k1*cmd + rm1)
N1_D=r1/(3*k1*cmd + rm1)

N2_E=3*k1*cmd/(2*k1*cmd + km1)
N2_F=2*km1/(2*k1*cmd + km1)

N3_L=2*k1*cmd/(2*km1+k1*cmd)
N3_N=3*km1/(2*km1+k1*cmd)

###### fast-slow analysis by considering N6 and N5 slow and all other fast.
CN4=(k1*cmd/(3*km1 +u1))
CN3=N3_L/(1-N3_N*CN4)
CN2=N2_E/(1-N2_F*CN3)
CN1=N1_D/(1-N1_C*CN2)

N5' = ts*(rm1*CN1*N5 - (r1 + rm2)*N5 + r2*N6)
N6' = ts*(r3 + rm2*N5 - (rm3 + r2)*N6)

N1=CN1*N5
N2=CN2*N1
N3=CN3*N2
N4=CN4*N3
NF=u1*N4/u2
NR=(u2/u3)*NF


ISR=ts*9*(u3*NR)
aux plot_GF=GF
aux plot_taub=tau_b
aux prol_r=P/tau_b
aux apop_r=A/tau_b
aux plot_M=M
aux plot_P=P
aux plot_A=A
aux plot_ISR=ISR
aux plot_Si=Si
aux plot_sig=sigma


aux mealrate=meal_rate

aux ogttrate=ogtt_rate
aux hepa_supp=HGP
aux ivgttrate=IVGTT_rate
aux total_gluf=meal_rate + HGP

aux testmod=test_mod
aux benv=burstenv

aux plot_ci=ci
aux plot_Cmd=Cmd

aux thour=t/60
aux tday=t/1440

@ meth=cvode, toler=1.0e-10, atoler=1.0e-10, dt=10, total=5000000
@ maxstor=2000000,bounds=100000000000, xp=t, yp=G
@ xlo=0, xhi=5000000, ylo=100, yhi=180
@ bell=0
aux thour=t*24
aux tmin=t*24*60
done
